# Supplementary material for: Estimating Leaf Nitrogen Accumulation Considering Vertical Heterogeneity Using Multiangular Unmanned Aerial Vehicle Remote Sensing in Wheat
Source: Plant Phenomics. 2024 Dec 5;6:0276. doi: 10.34133/plantphenomics.0276 (PMC11617620; doi:10.34133/plantphenomics.0276)
Supplement: Supplementary 1 — Figs. S1 to S4 Tables S1 to S4 [file plantphenomics.0276.f1.zip]

Archive with 5 entries (5 files):
- Fig.S.1.tif
- Fig.S.2.tif
- Fig.S.3.tif
- Fig.S.4.tif
- Supplementary Material file10.24.docx
